# Supplementary material for: The G Protein-Coupled Serotonin 1A Receptor Augments Protein Kinase Cε-Mediated Neurogenesis in Neonatal Mouse Hippocampus—PKCε-Mediated Signaling in the Early Hippocampus
Source: Int J Mol Sci. 2022 Feb 10;23(4):1962. doi: 10.3390/ijms23041962 (PMC8878481; doi:10.3390/ijms23041962)
Supplement: Supplementary file 1 [file ijms-23-01962-s001.zip]

Archive with 1 entries (1 files):
- ijms-1567613-supplementary.pdf
